# Supplementary material for: Cell Adhesion Molecules in Normal Skin and Melanoma
Source: Biomolecules. 2021 Aug 15;11(8):1213. doi: 10.3390/biom11081213 (PMC8391223; doi:10.3390/biom11081213)
Supplement: Supplementary file 1 [file biomolecules-11-01213-s001.zip › Table S1.xlsx]

## Sheet: Sheet1
Table S1. Protein and gene expression levels of the cadherin family in normal skin and melanoma context.
			Normal healthy skin	Normal healthy skin														Melanoma	Melanoma	Melanoma	Melanoma	Melanoma	Melanoma	Melanoma	Melanoma	Melanoma
Cell adhesion molecule family	Gene symbol	Protein name	Gene expression in normal skin tissues; GTEx (pTPM)1	Gene expression in cluster c-0 Macrophages (2032 cells in cluster; pTPM)2	Gene expression in cluster c-1 Fibroblasts (1992 cells in cluster; pTPM)2	Gene expression in cluster c-2 Fibroblasts (1842 cells in cluster; pTPM)2	Gene expression in cluster c-3 Fibroblasts (1714 cells in cluster; pTPM)2	Gene expression in cluster c-4 Endothelial cells (1577 cells in cluster; pTPM)2	Gene expression in cluster c-5 Basal keratinocytes (1469 cells in cluster; pTPM)2	Gene expression in cluster c-6 Suprabasal keratinocytes (1364 cells in cluster; pTPM)2	Gene expression in cluster c-7 T-cells (1298 cells in cluster; pTPM)2	Gene expression in cluster c-8 Smooth muscle cells (801 cells in cluster; pTPM)2	Gene expression in cluster c-9 Fibroblasts (598 cells in cluster; pTPM)2	Gene expression in cluster c-10 Smooth muscle cells (376 cells in cluster; pTPM)2	Gene expression in cluster c-11 Endothelial cells (290 cells in cluster; pTPM)2	Gene expression in cluster c-12 Macrophages (262 cells in cluster; pTPM)2	Gene expression in cluster c-13 Melanocytes (18 cells in cluster; pTPM)2	Protein expression level in melanoma (High-Med-Low)3	Gene expression in melanoma; TCGA (RPKM)4	Gene expression in melanoma; TCGA4 - Notes	Gene expression in T-cells (enrichment)5	Gene expression in B-cells (enrichment)5	Gene expression in macrophages (enrichment)5	Gene expression in endothelial cells (enrichment)5	Gene expression in CAFs (enrichment)5	Gene expression in melanoma cells (enrichment)5
01_Cadherin_03_Protocadherin	PCDH20	Protocadherin-20	N/A	0.2	10.3	3.8	0.9	0.6	0.1	0.1	0	4.5	14.5	4.5	0	0	1.8	N/A	0
01_Cadherin_03_Protocadherin	PCDHB9	Protocadherin beta-9	N/A	0	0	0	0	0	0	0	0	0	0	0	0	0	0	M	0.2
01_Cadherin_03_Protocadherin	PCDHB16	Protocadherin beta-16	N/A	0.5	5.9	4.4	5.7	2	0.6	1	1.1	3.6	4.5	4.5	5.1	1.3	0	N/A	0.6
01_Cadherin_03_Protocadherin	PCDHB17	Protocadherin beta-17	N/A	N/A	N/A	N/A	N/A	N/A	N/A	N/A	N/A	N/A	N/A	N/A	N/A	N/A	N/A	N/A	N/A
01_Cadherin_03_Protocadherin	PCDHB18	Putative protocadherin beta-18	N/A	N/A	N/A	N/A	N/A	N/A	N/A	N/A	N/A	N/A	N/A	N/A	N/A	N/A	N/A	N/A	N/A
01_Cadherin_03_Protocadherin	PCDHGB5	Protocadherin gamma-B5	N/A	0	0	0	0	0	0	0	0	0	0	0	0	0	0	H	0.4
01_Cadherin_02_desmosomal	DSG1	Desmoglein-1	362.7	6.3	4.5	7	6.6	7.7	91.1	220	3.3	2.7	2.8	1.1	6.6	0	7.1	ND	0.5
01_Cadherin_02_desmosomal	DSC3	Desmocollin-3	185.9	24.3	23.9	27	17.9	29.5	388.5	479.9	12.3	16.6	8.9	5.6	20.6	8.8	39	ND	0.9
01_Cadherin_02_desmosomal	DSC1	Desmocollin-1	170.4	1.7	0.8	1.5	1.5	2.1	11	116	0.7	0	1.1	0	3.7	0	3.5	L	0
01_Cadherin_04_unconventional	CDHR1	Cadherin-related family member 1	115.3	3.4	1.8	3.2	2.6	3.8	39.7	47	4.7	1.3	2.2	2.3	5.9	3.8	3.5	ND	0.2
01_Cadherin_04_unconventional	CLSTN1	Calsyntenin-1	83.1	7.8	35.4	20.7	25.8	14.6	34	18.2	15.6	16.6	39	22.5	28.7	17.6	31.9	M	53.3
01_Cadherin_01_classical	CDH1	Cadherin-1 (E-cadherin)	79.3	8.9	3.6	3.8	4	6.4	73	91.6	1.5	4.5	3.3	4.5	2.9	7.5	53.1	M	29.3							x
01_Cadherin_02_desmosomal	DSG3	Desmoglein-3	44.4	5.3	5.7	3	5.7	6.4	153.3	143.8	2.9	3.1	4.5	3.4	3.7	2.5	7.1	ND	0.7
01_Cadherin_03_Protocadherin	FAT2	Protocadherin Fat 2	38.8	1.1	0.6	1.3	0.9	1.4	14	13.6	0.4	0	0.6	1.1	1.5	0	7.1	L	0.5
01_Cadherin_04_unconventional	CDH13	Cadherin-13	29.8	9.5	49	30	39	90.1	54.9	13.1	6.2	30	15.9	75.5	174.9	1.3	8.9	ND	0.8
01_Cadherin_03_Protocadherin	PCDH1	Protocadherin-1	27.2	1.4	0.6	1.1	0.2	14.3	0.8	1.8	0	14.3	2.2	15.8	0.7	2.5	0	L	7.3
01_Cadherin_03_Protocadherin	PCDHGC3	Protocadherin gamma-C3	27	0.2	0.4	1.1	0.7	0.4	0.2	0.1	0.4	0	1.1	0	0	0	0	H	16.7	Group enriched (glioma, melanoma)
01_Cadherin_01_classical	CDH3	Cadherin-3	22.8	1.1	2.6	3.8	3.5	3	47.2	21.4	1.8	1.8	1.1	4.5	0.7	2.5	60.2	H	20.9
01_Cadherin_04_unconventional	CELSR2	Cadherin EGF LAG seven-pass G-type receptor 2	21.4	2.4	1.2	1.3	0.9	0.9	12.2	15.9	0	2.7	0.6	5.6	0.7	0	10.6	H	12.2
01_Cadherin_04_unconventional	CDH5	Cadherin-5	19.6	4.1	8.5	3.2	3.5	101	3.2	2.1	1.5	3.6	0.6	3.4	60.3	3.8	12.4	L	2.5					x
01_Cadherin_03_Protocadherin	FAT1	Protocadherin Fat 1	18.9	4.7	31.6	28.7	24	9.4	66	32.6	3.6	63.6	43.5	57.7	3.7	5	12.4	L	8.3
01_Cadherin_04_unconventional	CLSTN3	Calsyntenin-3	13.8	4.7	20	42	4.2	12.4	3.2	4	14.1	5.4	25.1	36.1	8.1	5	5.3	N/A	2.3
01_Cadherin_04_unconventional	CDH11	Cadherin-11	11.8	4.4	66.4	65.7	22.9	8.7	3	2.2	4.4	3.6	167.8	27	2.9	5	5.3	L	1
01_Cadherin_02_desmosomal	DSC2	Desmocollin-2	11.3	18.2	2.8	3.8	1.8	9.1	65	38.8	1.1	3.1	3.3	1.1	4.4	28.9	14.2	N/D	0.4
01_Cadherin_04_unconventional	CELSR1	Cadherin EGF LAG seven-pass G-type receptor 1	9.1	2.4	1.8	1.7	1.8	8.7	13.2	10.9	2.5	0.9	0.6	1.1	10.3	5	5.3	N/A	5.8
01_Cadherin_02_desmosomal	DSG2	Desmoglein-2	7.8	2.9	2.2	1.9	1.3	15.3	10.4	4.2	1.1	1.3	4.5	3.4	15.4	0	17.7	N/D	0.7
01_Cadherin_03_Protocadherin	PCDH7	Protocadherin-7	6.7	2.3	6.1	15.2	7.1	8.8	66	26.9	1.5	12.5	13.4	3.4	4.4	2.5	21.3	H	5.9
01_Cadherin_03_Protocadherin	PCDHGB7	Protocadherin gamma-B7	6.2	0.3	1.4	0.6	0.9	0.4	0.3	0.3	0	1.3	1.7	0	0.7	0	0	H	0.3
01_Cadherin_03_Protocadherin	PCDHB14	Protocadherin beta-14	5.4	0.5	3.8	3.8	4.2	1.7	0.3	2	0.7	1.8	5	4.5	6.6	0	0	L	0.7
01_Cadherin_03_Protocadherin	PCDH18	Protocadherin-18	4.8	5.2	55.1	41.8	59.1	3.6	3.2	1.8	5.4	29.1	66.4	31.5	8.1	5	1.8	H	0.6
01_Cadherin_04_unconventional	DCHS1	Protocadherin-16	4.5	2.9	20.2	14.4	19.8	10.5	2.3	1.2	1.8	4.9	26.8	4.5	12.5	1.3	15.9	H	1.6
01_Cadherin_03_Protocadherin	PCDHGB6	Protocadherin gamma-B6	4	0	0.8	0.4	0.4	0.4	0	0.1	0	0	0	1.1	2.2	0	0	H	0.1
01_Cadherin_02_desmosomal	DSG4	Desmoglein-4	3.5	0	0	0	0	0	0	0	0	0	0	0	0	0	0	N/D	0
01_Cadherin_03_Protocadherin	PCDHGA10	Protocadherin gamma-A10	3.5	0	0.2	0	0.2	0.1	0.1	0.3	0	0	0	0	0	0	1.8	L	0.2
01_Cadherin_04_unconventional	CDH24	Cadherin-24	3.2	0.2	0.4	0.6	0.4	5.3	1.1	1.5	1.1	0.4	2.2	1.1	0	0	1.8	N/A	1.5
01_Cadherin_03_Protocadherin	PCDHGA9	Protocadherin gamma-A9	2.9	0.3	0	0.2	0	0.1	0.2	0.1	0	0.4	0	2.3	0	0	0	H	0.1
01_Cadherin_03_Protocadherin	PCDHGB4	Protocadherin gamma-B4	2.9	0	0	0	0	0	0	0	0	0	0	0	0	0	0	H	0.1
01_Cadherin_03_Protocadherin	PCDHGA12	Protocadherin gamma-A12	2.7	0	0.8	0.2	0.9	0.1	0	0	0.4	0	0.6	0	0.7	0	0	H	2.4	Cancer enhanced (melanoma)
01_Cadherin_04_unconventional	CDH22	Cadherin-22	2.7	0.3	0	0.2	0.2	0	0.6	0	0	0	0	0	1.5	0	0	L	0
01_Cadherin_03_Protocadherin	PCDHGA6	Protocadherin gamma-A6	2.3	0	0	0	0	0	0	0	0	0	0	0	0	0	0	H	0.2
01_Cadherin_04_unconventional	CLSTN2	Calsyntenin-2	2.3	1.1	1.4	5.1	1.5	0.7	0.4	0	0.4	0.4	0	13.5	1.5	0	0	L	0
01_Cadherin_04_unconventional	CDH19	Cadherin-19	2.2	0.2	0.6	5.1	0	0.4	0.9	0.2	1.1	0	0	0	0	5	44.3	L	8.9	Cancer enriched (melanoma)						x
01_Cadherin_03_Protocadherin	PCDHB2	Protocadherin beta-2	1.8	0.2	1.2	2.1	2.4	0.9	0.6	0.3	0	0	3.9	1.1	0.7	0	3.5	L	0.3
01_Cadherin_03_Protocadherin	PCDHB13	Protocadherin beta-13	1.8	0	2	1.3	2.2	0.9	0.6	0.5	0.4	0	2.2	1.1	1.5	0	3.5	N/A	0.4
01_Cadherin_03_Protocadherin	PCDHB15	Protocadherin beta-15	1.7	0	0.6	0.6	0.2	0.7	0.1	0.4	0.4	0	0.6	1.1	0.7	0	1.8	L	0.5
01_Cadherin_03_Protocadherin	PCDHGA2	Protocadherin gamma-A2	1.7	0	0.2	0	0	0.1	0	0	0	0	0	0	0.7	0	0	H	0.2
01_Cadherin_03_Protocadherin	FAT4	Protocadherin Fat 4	1.6	1.5	23.9	16.9	19.4	9.8	1.2	0.4	1.8	4.9	29.6	6.8	5.9	1.3	3.5	H	0.1
01_Cadherin_03_Protocadherin	PCDHB4	Protocadherin beta-4	1.6	0.8	4.7	6.3	6.4	3.6	0.9	1.4	0	4.9	4.5	4.5	3.7	0	1.8	H	0.2
01_Cadherin_03_Protocadherin	PCDH12	Protocadherin-12	1.5	0.2	0	0.2	0.2	5.5	0.5	0.2	0	0	0	0	16.9	0	1.8	M	1.1
01_Cadherin_03_Protocadherin	PCDHGA7	Protocadherin gamma-A7	1.5	0	0.4	0	0	0	0	0	0	0	0	0	0	0	0	H	0.2
01_Cadherin_03_Protocadherin	PCDHGB2	Protocadherin gamma-B2	1.5	0	0	0	0	0	0	0	0	0	0	0	0	0	0	H	0.2
01_Cadherin_04_unconventional	CDH23	Cadherin-23	1.5	6.4	6.9	2.7	3.7	4.5	0.6	0.8	1.1	1.8	5.6	2.3	0.7	18.8	7.1	H	0.1
01_Cadherin_03_Protocadherin	PCDHGA11	Protocadherin gamma-A11	1.3	0	0	0	0	0	0	0	0	0	0	0	0	0	0	H	0.3
01_Cadherin_03_Protocadherin	PCDHB10	Protocadherin beta-10	1.2	0.3	4.5	3.2	4.2	1.6	0	0.3	0.4	2.2	3.3	2.3	2.9	0	0	M	0.4
01_Cadherin_03_Protocadherin	PCDHGA5	Protocadherin gamma-A5	1.2	0	0.4	0.2	0	0.1	0.1	0	0	0	0.6	1.1	0	0	0	H	0.1
01_Cadherin_04_unconventional	CDH6	Cadherin-6	1.2	1.7	1.2	1.5	0.9	5.3	0.7	0.7	2.9	109.2	1.1	81.1	2.2	1.3	0	N/D	0.1
01_Cadherin_03_Protocadherin	PCDHGA3	Protocadherin gamma-A3	1.1	0	0.2	0	0.4	0.1	0	0	0	0	0	0	0	0	0	H	0.1
01_Cadherin_03_Protocadherin	PCDHGA4	Protocadherin gamma-A4	1.1	0	0	0	0	0	0	0	0	0	0	0	0	0	0	H	0.2
01_Cadherin_03_Protocadherin	PCDHGB3	Protocadherin gamma-B3	1.1	0	0	0	0	0	0	0	0	0	0	0	0	0	0	L	0.1
01_Cadherin_03_Protocadherin	PCDHGC5	Protocadherin gamma-C5	0.9	0	0	0	0	0	0	0	0	0	0	0	0	0	0	N/D	0.1
01_Cadherin_03_Protocadherin	PCDHB5	Protocadherin beta-5	0.8	0	2.2	1.5	0.7	0.1	0	0.1	0	0.4	0.6	0	1.5	0	0	L	0.2
01_Cadherin_03_Protocadherin	PCDHB7	Protocadherin beta-7	0.8	0	1.8	2.1	1.8	0.6	0	0.5	0	2.7	2.2	1.1	0.7	0	0	L	0.4
01_Cadherin_03_Protocadherin	PCDHB11	Protocadherin beta-11	0.8	0	0	0	0	0.1	0	0.2	0	0	0	0	0	0	1.8	H	0.3
01_Cadherin_03_Protocadherin	PCDHB12	Protocadherin beta-12	0.7	0.2	2.6	0.8	1.3	0.7	0.3	0.1	0.4	0.4	3.3	0	0	0	3.5	H	0.2
01_Cadherin_04_unconventional	CDH4	Cadherin-4	0.7	0	0	0	0	0	0.2	0.2	0.4	1.3	0.6	0	0	0	0	N/A	0.2
01_Cadherin_04_unconventional	CDHR4	Cadherin-related family member 4	0.7	0	0.4	0.6	0.4	0	0.1	0	0	0	0	0	0	0	0	N/D	0
01_Cadherin_03_Protocadherin	PCDH19	Protocadherin-19	0.6	2.4	2	1.9	2	43.3	2.4	1.1	0.4	2.7	11.7	4.5	2.9	0	0	L	0
01_Cadherin_03_Protocadherin	PCDHB3	Protocadherin beta-3	0.6	0.2	0.2	1.1	1.8	0.4	0	0.2	0	0.4	0.6	0	1.5	0	1.8	N/D	0.1
01_Cadherin_03_Protocadherin	PCDHB6	Protocadherin beta-6	0.6	0	0.4	0.6	0.2	0.4	0	0.3	0	2.7	1.1	2.3	0.7	0	0	L	0.4
01_Cadherin_04_unconventional	CDH26	Cadherin-like protein 26	0.6	0.3	0.2	0	0	2.8	0.1	0	0.4	0.9	0	0	2.2	0	0	L	0.1
01_Cadherin_04_unconventional	CDHR3	Cadherin-related family member 3	0.6	2	8.3	8	7.3	4.8	2.1	1.4	2.2	7.6	5	9	2.2	0	8.9	N/D	0.4
01_Cadherin_03_Protocadherin	PCDHGB1	Protocadherin gamma-B1	0.5	0	0	0.2	0.2	0.1	0	0	0	0	0	0	0	0	1.8	H	0.1
01_Cadherin_03_Protocadherin	PCDHGC4	Protocadherin gamma-C4	0.5	0	0	0	0	0	0	0	0	0	0	0	0	0	0	H	0
01_Cadherin_03_Protocadherin	PCDHGA8	Protocadherin gamma-A8	0.4	0	0	0	0	0	0	0	0	0	0	0	0	0	0	H	0
01_Cadherin_04_unconventional	CDH20	Cadherin-20	0.4	0	0	0	0	0	0	0	0	0	0	0	0	0	0	M	0
01_Cadherin_04_unconventional	CELSR3	Cadherin EGF LAG seven-pass G-type receptor 3	0.4	0.2	0.2	0	0.7	0.4	0.3	0.3	0.4	0	0.6	0	0	0	0	M	0.4
01_Cadherin_01_classical	CDH12	Cadherin-12	0.3	0.3	0	0.2	0	0.1	0.1	0	0.4	0	9.5	0	0	0	0	M	0
01_Cadherin_03_Protocadherin	PCDHB8	Protocadherin beta-8	0.3	0	0	0	0	0	0	0	0	0	0	0	0	0	0	L	0.1
01_Cadherin_01_classical	CDH2	Cadherin-2	0.2	0.3	0.8	0	0.2	0	0.2	0	0.4	0	1.7	0	0	0	3.5	M	1.3
01_Cadherin_03_Protocadherin	FAT3	Protocadherin Fat 3	0.2	0	0.2	0	0.7	0	0.1	0	0.4	1.8	0	0	0	0	0	H	0
01_Cadherin_03_Protocadherin	PCDH17	Protocadherin-17	0.2	1.7	2	13.1	0.9	51	2.1	0.7	0.7	7.2	0.6	15.8	9.6	1.3	10.6	L	0.3
01_Cadherin_03_Protocadherin	PCDH8	Protocadherin-8	0.2	0	0	0.4	0.2	0	0.1	0	0	0	0	0	0.7	0	0	M	0
01_Cadherin_03_Protocadherin	PCDH9	Protocadherin-9	0.2	0.9	16.6	17.1	8.4	2.8	1.4	0.2	1.5	9	14.5	31.5	2.9	1.3	10.6	N/A	0.1
01_Cadherin_03_Protocadherin	PCDHGA1	Protocadherin gamma-A1, PCDH-gamma-A1	0.2	0	0	0	0	0	0	0	0	0	0	0	0	0	0	H	0.1
01_Cadherin_04_unconventional	CDHR5	Cadherin-related family member 5	0.2	0	0	0	0	0	0	0	0	0	0	0	0	0	0	N/A	0
01_Cadherin_04_unconventional	DCHS2	Protocadherin-23	0.2	0.5	9.1	0.8	0	0	0.3	0.2	0	0.9	2.2	0	0	0	0	H	0
01_Cadherin_03_Protocadherin	PCDHA3	Protocadherin alpha-3	0.1	0	0	0	0	0	0	0	0	0	0	0	0	0	0	N/A	0
01_Cadherin_03_Protocadherin	PCDHA4	Protocadherin alpha-4	0.1	0.2	0	0	0	0	0	0	0.4	0.4	0	0	0	0	0	N/D	0
01_Cadherin_03_Protocadherin	PCDHA7	Protocadherin alpha-7	0.1	0	0	0	0	0	0	0	0	0	0	0	0	0	0	N/A	0
01_Cadherin_04_unconventional	CDH15	Cadherin-15	0.1	0.2	0.2	0.2	0	0.1	0	0	0.4	0	0	0.1	0	0	1.8	N/D	0.2
01_Cadherin_04_unconventional	CDH18	Cadherin-18	0.1	0	0	0	0	0	0	0	0	0	0	0	0	0	0	L	0
01_Cadherin_04_unconventional	CDH8	Cadherin-8	0.1	0	0	0	0	0.6	0.1	0.1	0	0.4	0.6	3.4	0	0	0	N/D	0
01_Cadherin_04_unconventional	CDHR2	Cadherin-related family member 2	0.1	0	0	0	0	0	0	0	0	0	0	0	0	0	0	N/D	0.2
01_Cadherin_03_Protocadherin	PCDH10	Protocadherin-10	0	0	0.2	0.4	0	0.9	0.1	0.2	0	5.4	0.6	0	1.5	0	0	L	0
01_Cadherin_03_Protocadherin	PCDH11X	Protocadherin-11 X-linked	0	1.2	1	0.8	1.8	1.4	1.1	0.5	1.8	2.2	1.7	1.1	0.7	2.5	10.6	L	0
01_Cadherin_03_Protocadherin	PCDH11Y	Protocadherin-11 Y-linked	0	3.4	3.2	3.4	3.1	3.3	1.3	1.1	1.5	0.4	2.8	4.5	0.7	1.3	0	N/A	0
01_Cadherin_03_Protocadherin	PCDH15	Protocadherin-15	0	0	0	0.2	0.7	0	0.2	0	0	0	3.9	0	0	0	0	N/A	0
01_Cadherin_03_Protocadherin	PCDHA1	Protocadherin alpha-1	0	0	0	0	0	0	0	0	0	0	0	0	0	0	0	L	0
01_Cadherin_03_Protocadherin	PCDHA2	Protocadherin alpha-2	0	0.2	0.2	0.2	0.2	0	0	0	0	0	0	0	0	0	0	H	0
01_Cadherin_03_Protocadherin	PCDHA5	Protocadherin alpha-5	0	0	0	0	0	0	0	0	0	0	0	0	0	0	0	L	0
01_Cadherin_03_Protocadherin	PCDHA6	Protocadherin alpha-6	0	0	0	0	0	0	0	0	0	0	0	0	0	0	0	N/D	0
01_Cadherin_03_Protocadherin	PCDHA8	Protocadherin alpha-8	0	0	0	0	0	0	0	0	0	0	0	0	0	0	0	N/D	0
01_Cadherin_03_Protocadherin	PCDHA9	Protocadherin alpha-9	0	0	0	0	0	0	0	0	0	0	0	0	0	0	0	N/A	0
01_Cadherin_03_Protocadherin	PCDHA10	Protocadherin alpha-10	0	0	0	0	0	0	0	0	0	0	0	0	0	0	0	N/A	0
01_Cadherin_03_Protocadherin	PCDHA11	Protocadherin alpha-11	0	0	0	0	0	0	0	0	0	0	0	0	0	0	0	N/A	0
01_Cadherin_03_Protocadherin	PCDHA12	Protocadherin alpha-12	0	0	0	0	0	0	0	0	0	0	0	0	0	0	0	L	0
01_Cadherin_03_Protocadherin	PCDHA13	Protocadherin alpha-13	0	0	0	0	0	0	0	0	0	0	0	0	0	0	0	N/A	0
01_Cadherin_03_Protocadherin	PCDHAC1	Protocadherin alpha-C1	0	0	0	0	0	0	0	0	0	0	0	0	0	0	0	N/A	0
01_Cadherin_03_Protocadherin	PCDHAC2	Protocadherin alpha-C2	0	0	0	0	0	0	0	0	0	0	0	0	0	0	0	N/A	0
01_Cadherin_03_Protocadherin	PCDHB1	Protocadherin beta-1	0	0	0	0	0	0	0	0	0	0	0	0	0	0	0	M	0
01_Cadherin_04_unconventional	CDH10	Cadherin-10	0	0	0.8	0	2.4	0.1	0.1	0	0	0	0.6	0	0	0	0	N/D	0
01_Cadherin_04_unconventional	CDH16	Cadherin-16	0	0	0	0.8	0.2	0	0	0	0.4	0.4	0	4.5	0	0	0	N/D	0
01_Cadherin_04_unconventional	CDH17	Cadherin-17	0	0.2	0	0	0	0.3	0	0.1	2.2	0	0	0	0	1.3	0	N/D	0
01_Cadherin_04_unconventional	CDH7	Cadherin-7	0	0	0	0	0	0	0	0	0	0	0	0	0	0	0	L	0
01_Cadherin_04_unconventional	CDH9	Cadherin-9	0	0	0	0	0	0	0	0	0	0	0	0	0	0	0	N/D	0
References and link to websites
1. https://www.proteinatlas.org/humanproteome/tissue; https://www.gtexportal.org/home/
2. Sole-Boldo L, Raddatz G, Schutz S, Mallm JP, Rippe K, Lonsdorf AS, Rodriguez-Paredes M, Lyko F: Single-cell transcriptomes of the human skin reveal age-related loss of fibroblast priming. Commun Biol 2020, 3(1):188.
3. https://www.proteinatlas.org/humanproteome/pathology/melanoma; Intensity of antibody staining of immunohistochemistry samples
4. https://www.proteinatlas.org/humanproteome/pathology/melanoma; https://www.cancer.gov/about-nci/organization/ccg/research/structural-genomics/tcga
5. Tirosh I, Izar B, Prakadan SM, Wadsworth MH, 2nd, Treacy D, Trombetta JJ, Rotem A, Rodman C, Lian C, Murphy G et al: Dissecting the multicellular ecosystem of metastatic melanoma by single-cell RNA-seq. Science 2016, 352(6282):189-196.
	Data shown in Figures 2B, 4B, 6B and 8B
