# Supplementary material for: Cell Adhesion Molecules in Normal Skin and Melanoma
Source: Biomolecules. 2021 Aug 15;11(8):1213. doi: 10.3390/biom11081213 (PMC8391223; doi:10.3390/biom11081213)
Supplement: Supplementary file 1 [file biomolecules-11-01213-s001.zip › Table S2.xlsx]

## Sheet: Sheet1
Table S2. Protein and gene expression levels of the integrin family in normal skin and melanoma context.
			Normal healthy skin	Normal healthy skin														Melanoma	Melanoma	Melanoma	Melanoma	Melanoma	Melanoma	Melanoma	Melanoma	Melanoma
Cell adhesion molecule family	Gene symbol	Protein name	Gene expression in normal skin tissues; GTEx (pTPM)1	Gene expression in cluster c-0 Macrophages (2032 cells in cluster; pTPM)2	Gene expression in cluster c-1 Fibroblasts (1992 cells in cluster; pTPM)2	Gene expression in cluster c-2 Fibroblasts (1842 cells in cluster; pTPM)2	Gene expression in cluster c-3 Fibroblasts (1714 cells in cluster; pTPM)2	Gene expression in cluster c-4 Endothelial cells (1577 cells in cluster; pTPM)2	Gene expression in cluster c-5 Basal keratinocytes (1469 cells in cluster; pTPM)2	Gene expression in cluster c-6 Suprabasal keratinocytes (1364 cells in cluster; pTPM)2	Gene expression in cluster c-7 T-cells (1298 cells in cluster; pTPM)2	Gene expression in cluster c-8 Smooth muscle cells (801 cells in cluster; pTPM)2	Gene expression in cluster c-9 Fibroblasts (598 cells in cluster; pTPM)2	Gene expression in cluster c-10 Smooth muscle cells (376 cells in cluster; pTPM)2	Gene expression in cluster c-11 Endothelial cells (290 cells in cluster; pTPM)2	Gene expression in cluster c-12 Macrophages (262 cells in cluster; pTPM)2	Gene expression in cluster c-13 Melanocytes (18 cells in cluster; pTPM)2	Protein expression level in melanoma (High-Med-Low)3	Gene expression in melanoma; TCGA (RPKM)4	Gene expression in melanoma; TCGA4 - Notes	Gene expression in T-cells (enrichment)5	Gene expression in B-cells (enrichment)5	Gene expression in macrophages (enrichment)5	Gene expression in endothelial cells (enrichment)5	Gene expression in CAFs (enrichment)5	Gene expression in melanoma cells (enrichment)5
02_Integrins	ITGB4	Integrin beta-4	219.1	3.7	7.7	9.3	3.7	36.1	38.4	9.1	2.5	1.8	2.8	6.8	73.5	2.5	13.4	N/D	4.6					x
02_Integrins	ITGB5	Integrin beta-5	105.8	11	64.2	31.3	112.6	9.1	13.3	15.5	7.3	18.8	95.3	40.6	6.6	16.3	10.6	H	28.4
02_Integrins	ITGB1	Integrin beta-1	92.1	135.7	326.9	270.4	356.6	237.2	424.2	118.8	300	472.2	414.3	455.1	250.6	133.2	341.8	L	28
02_Integrins	ITGA5	Integrin alpha-5	61.5	39.6	58.7	58.7	72.3	93.5	11.1	7.5	19.6	33.1	68	16.9	74.2	26.4	10.6	N/D	6.8
02_Integrins	ITGA3	Integrin alpha-3	31.4	5.5	4.5	4.6	4.4	21.9	44.5	16.2	5.8	23.3	3.9	20.3	11	3.8	17.7	M	31.6
02_Integrins	ITGAV	Integrin alpha-V	21.3	39.3	87.5	89.8	95	62.6	99.6	72.3	12	38.9	125.5	27	89.7	16.3	46.1	H	10.5
02_Integrins	ITGA7	Integrin alpha-7	18.9	1.7	3.6	6.8	1.1	13.9	1.4	1.5	2.9	99.8	5	130.7	2.9	2.5	3.5	L	7.1
02_Integrins	ITGBL1	Integrin beta-like protein 1	16.6	3.2	35.6	19.4	74.5	2.3	3.1	1.6	2.5	2.2	36.8	10.1	14	2.5	5.3	N/A	0.3
02_Integrins	ITGA6	Integrin alpha-6	16.1	14.5	16.8	14.8	13	202.6	189.9	58.5	16.7	12.1	8.9	11.3	120.5	5	51.4	L	13.8
02_Integrins	ITGA2	Integrin alpha-2	8.6	4.3	6.5	4	3.3	13.5	117.2	25.9	4	4	2.2	3.4	8.1	1.3	12.4	L	1.8
02_Integrins	ITGB2	Integrin beta-2	8.3	148.6	5.1	7.8	3.5	5	4.2	3.5	179.5	4.5	5	3.4	6.6	375.7	5.3	N/D	5.7
02_Integrins	ITGB7	Integrin beta-7	7.3	7	2.6	2.3	1.1	1.3	1.7	2.5	30.5	0.4	0	3.4	1.5	3.8	7.1	N/D	0.5
02_Integrins	ITGB8	Integrin beta-8	6.4	2.8	2.2	1.7	3.1	1.8	25.8	8.6	1.8	1.3	5	1.1	8.1	6.3	3.5	M	1
02_Integrins	ITGA11	Integrin alpha-11	3.9	0.9	20.8	4.2	20.3	1	0.6	0.3	1.5	2.7	35.7	2.3	1.5	0	0	L	0.7
02_Integrins	ITGA8	Integrin alpha-8	3.9	1.2	2.6	5.9	1.3	3.4	0.8	0.8	1.1	82.8	11.7	2.3	0	1.3	1.8	L	0.2
02_Integrins	ITGB3	Integrin beta-3	3.3	0.5	1.6	1.7	5.1	4.5	0.1	0.3	0	1.8	0.6	0	1.5	0	0	N/D	2.9	Group enriched (melanoma, renal cancer, thyroid cancer)
02_Integrins	ITGA10	Integrin alpha-10	3	1.2	1.6	3.2	0.7	20.7	1.8	1.9	0.4	3.6	2.8	0	9.6	3.8	0	N/A	1.2	Cancer enhanced (melanoma)
02_Integrins	ITGA9	Integrin alpha-9	2.8	1.2	4.3	6.5	3.1	16.6	2	1.2	2.2	3.1	16.7	3.4	32.3	3.8	3.5	L	2.5
02_Integrins	ITGA1	Integrin alpha-1	2.6	5.7	28.3	17.7	27.6	21.3	2.5	2.2	4	14.8	24	55.2	23.5	2.5	7.1	H	0.9
02_Integrins	ITGB6	Integrin beta-6	1.8	0.3	4.5	1.3	2.2	1.4	8.1	5.9	0	0	3.9	1.1	2.9	0	1.8	L	0.1
02_Integrins	ITGAM	Integrin alpha-M	1.6	27.1	1.8	0.8	0.9	1.3	0.9	0.7	4.7	1.8	0.6	0	1.5	56.5	0	N/D	1.2				x
02_Integrins	ITGAX	Integrin alpha-X	1.1	49.4	1.2	2.1	2.2	3	2.2	0.8	5.1	1.8	1.1	2.3	2.9	62.8	1.8	N/D	2.1				x
02_Integrins	ITGAL	Integrin alpha-L	1	2.1	1.4	1.1	1.1	0.9	0.6	0.2	23.6	0.4	0.6	1.1	0.7	2.5	1.8	N/D	1.2	Prognostic marker in melanoma (favorable)
02_Integrins	ITGA4	Integrin alpha-4	0.7	2.3	3.4	3	0.2	0.3	0.2	0.4	6.5	0	2.8	0	0	8.8	0	N/A	0.6
02_Integrins	ITGA2B	Integrin alpha-Iib	0.4	0.5	0	0.2	0.7	0.4	0.2	0	0.4	0	0	0	0.7	0	0	N/D	0.1
02_Integrins	ITGAE	Integrin alpha-E	0.1	27.8	63.2	44.8	54.2	46.2	23.3	28.8	41.3	23.3	53	41.7	39	46.2	58.4	N/D	2.1
02_Integrins	ITGAD	Integrin alpha-D	0	0	0	0	0	0	0	0	1.1	0	0	0	0	0	0	L	0.1
References and link to websites
1. https://www.proteinatlas.org/humanproteome/tissue; https://www.gtexportal.org/home/
2. Sole-Boldo L, Raddatz G, Schutz S, Mallm JP, Rippe K, Lonsdorf AS, Rodriguez-Paredes M, Lyko F: Single-cell transcriptomes of the human skin reveal age-related loss of fibroblast priming. Commun Biol 2020, 3(1):188.
3. https://www.proteinatlas.org/humanproteome/pathology/melanoma; Intensity of antibody staining of immunohistochemistry samples
4. https://www.proteinatlas.org/humanproteome/pathology/melanoma; https://www.cancer.gov/about-nci/organization/ccg/research/structural-genomics/tcga
5. Tirosh I, Izar B, Prakadan SM, Wadsworth MH, 2nd, Treacy D, Trombetta JJ, Rotem A, Rodman C, Lian C, Murphy G et al: Dissecting the multicellular ecosystem of metastatic melanoma by single-cell RNA-seq. Science 2016, 352(6282):189-196.
	Data shown in Figures 2B, 4B, 6B and 8B
