# Supplementary material for: Cell Adhesion Molecules in Normal Skin and Melanoma
Source: Biomolecules. 2021 Aug 15;11(8):1213. doi: 10.3390/biom11081213 (PMC8391223; doi:10.3390/biom11081213)
Supplement: Supplementary file 1 [file biomolecules-11-01213-s001.zip › Table S3.xlsx]

## Sheet: Sheet1
Table S3. Protein and gene expression levels of the IgSF CAM family in normal skin and melanoma context.
			Normal healthy skin	Normal healthy skin														Melanoma	Melanoma	Melanoma	Melanoma	Melanoma	Melanoma	Melanoma	Melanoma	Melanoma
Cell adhesion molecule family	Gene symbol	Protein name	Gene expression in normal skin tissues; GTEx (pTPM)1	Gene expression in cluster c-0 Macrophages (2032 cells in cluster; pTPM)2	Gene expression in cluster c-1 Fibroblasts (1992 cells in cluster; pTPM)2	Gene expression in cluster c-2 Fibroblasts (1842 cells in cluster; pTPM)2	Gene expression in cluster c-3 Fibroblasts (1714 cells in cluster; pTPM)2	Gene expression in cluster c-4 Endothelial cells (1577 cells in cluster; pTPM)2	Gene expression in cluster c-5 Basal keratinocytes (1469 cells in cluster; pTPM)2	Gene expression in cluster c-6 Suprabasal keratinocytes (1364 cells in cluster; pTPM)2	Gene expression in cluster c-7 T-cells (1298 cells in cluster; pTPM)2	Gene expression in cluster c-8 Smooth muscle cells (801 cells in cluster; pTPM)2	Gene expression in cluster c-9 Fibroblasts (598 cells in cluster; pTPM)2	Gene expression in cluster c-10 Smooth muscle cells (376 cells in cluster; pTPM)2	Gene expression in cluster c-11 Endothelial cells (290 cells in cluster; pTPM)2	Gene expression in cluster c-12 Macrophages (262 cells in cluster; pTPM)2	Gene expression in cluster c-13 Melanocytes (18 cells in cluster; pTPM)2	Protein expression level in melanoma (High-Med-Low)3	Gene expression in melanoma; TCGA (RPKM)4	Gene expression in melanoma; TCGA4 - Notes	Gene expression in T-cells (enrichment)5	Gene expression in B-cells (enrichment)5	Gene expression in macrophages (enrichment)5	Gene expression in endothelial cells (enrichment)5	Gene expression in CAFs (enrichment)5	Gene expression in melanoma cells (enrichment)5
03_IgSF CAM	CEACAM20	Carcinoembryonic antigen-related cell adhesion molecule 20	N/A	0	0	0	0	0	0	0	0	0	0	0	0	0	0	N/A	0
03_IgSF CAM	PECAM1	Platelet endothelial cell adhesion molecule	N/A	0	0	0	0	0	0	0	0	0	0	0	0	0	0	N/A	6.5					x
03_IgSF CAM	CD82	CD82 antigen	93.6	12.4	15.4	27	10.8	12.2	42.7	46.8	90.3	27.3	27.3	33.8	47.8	7.4	63.8	L	13.3
03_IgSF CAM	BCAM	Basal cell adhesion molecule	71.5	13.6	14.8	19.6	9.5	275.6	31.5	17.1	11.2	496.8	8.4	136.3	66.2	17.6	15.9	L	5.7
03_IgSF CAM	IGSF8	Immunoglobulin superfamily member 8	57.1	11.2	25.3	25.8	25.3	9.2	33.9	43.4	12.3	16.6	19.5	19.2	19.8	5	42.5	L	82							x
03_IgSF CAM	CXADR	Coxsackievirus and adenovirus receptor	26.4	9.2	13	6.8	7.7	10.1	250.9	239.5	3.3	3.6	2.8	6.8	15.4	2.5	23	L	0.9
03_IgSF CAM	ICAM1	Intercellular adhesion molecule 1	21.9	153.5	309.3	462.6	315.2	823	66.2	48.3	62.7	124.9	278.8	274.9	232.3	143.2	76.2	L	35.1
03_IgSF CAM	ESAM	Endothelial cell-selective adhesion molecule	20.9	15	13.6	8.9	7.9	263.9	11.8	7.6	5.1	131.6	7.8	103.6	44.1	10.1	12.4	H	3.7					x
03_IgSF CAM	IGSF3	Immunoglobulin superfamily member 3	19.5	7.9	2.4	3	2	2	15.2	19.3	0.7	0.9	12.3	2.3	18.4	1.3	8.9	L	37.6
03_IgSF CAM	ICAM2	Intercellular adhesion molecule 2	19.4	8.9	9.7	24.9	6	100.9	5.7	3.7	26.1	5.8	7.2	23.7	37.5	7.5	28.3	N/A	0.7
03_IgSF CAM	IGSF9	Protein turtle homolog A	18.2	1.8	0.4	0.6	0.9	0.3	10.3	8.7	0.4	0.4	0.6	1.1	0	1.3	0	H	0.1
03_IgSF CAM	CERCAM	Inactive glycosyltransferase 25 family member 3	18	7	76.1	33.4	200.6	11.4	6.9	2.9	3.6	14.8	100.4	13.5	11	5	40.7	N/D	14.8
03_IgSF CAM	CHL1	Neural cell adhesion molecule L1-like protein	15.9	3.2	8.9	22.4	25.3	2.4	17.8	8.5	1.1	2.7	16.2	1.1	2.2	0	3.5	L	5.5
03_IgSF CAM	JAM3	Junctional adhesion molecule C	14.6	3.1	32	28.3	18.5	30.3	3.9	2.6	4	20.6	34.6	32.7	3.7	0	17.7	M	4
03_IgSF CAM	CEACAM19	Carcinoembryonic antigen-related cell adhesion molecule 19	13.8	0.6	1	1.9	1.1	2.6	1.6	4.2	0	2.7	0.6	4.5	2.2	0	0	H	0.5
03_IgSF CAM	VSIG4	V-set and immunoglobulin domain-containing protein 4	13	58.5	1.6	2.3	2	1.8	1.8	1.2	1.5	0.9	2.2	0	0	216.1	3.5	N/D	4.5
03_IgSF CAM	ALCAM	CD166 antigen	12.7	109.3	29.6	13.1	27.8	12.5	9.4	14.1	5.1	26	8.4	21.4	11	80.4	24.8	L	2.5
03_IgSF CAM	EPCAM	Epithelial cell adhesion molecule	10	3.4	1	0.8	0.4	1.1	7.2	7.3	1.1	0.4	2.2	0	1.5	3.8	35.4	N/D	0.1
03_IgSF CAM	CEACAM6	Carcinoembryonic antigen-related cell adhesion molecule 6	7.7	0	0	0	0	0	0	0	0	0	0	0	0	0	0	N/D	0.1
03_IgSF CAM	JAM2	Junctional adhesion molecule B	6.2	7.2	38.1	35.7	13	197	5.8	4.6	4	7.2	85.3	16.9	12.5	5	15.9	N/A	0.5
03_IgSF CAM	CTXN1	Cortexin-1	5	0.2	0.2	0.4	4.2	0.3	0.9	1.4	0.7	4	2.8	0	0.7	1.3	1.8	L	5.6
03_IgSF CAM	ICAM3	Intercellular adhesion molecule 3	4.2	35.2	23.5	20.9	18.3	22	6.3	5.8	187.2	13.4	15.6	14.6	23.5	12.6	54.9	L	0.1
03_IgSF CAM	VCAM1	Vascular cell adhesion protein 1	4.1	10.1	73.3	121.9	9.9	84.7	7.8	5.2	13.1	43	122.1	155.5	7.4	13.8	1.8	N/D	1.2
03_IgSF CAM	NFASC	Neurofascin	3.9	1.4	3.6	1.9	1.3	3.8	1.7	3.3	0.7	48.8	2.2	21.4	6.6	0	1.8	L	0.2
03_IgSF CAM	CEACAM1	Carcinoembryonic antigen-related cell adhesion molecule 1	3.1	2.3	1	1.1	1.5	1	1	0.7	0.7	0.4	1.7	0	7.4	0	7.1	L	8.3
03_IgSF CAM	CEACAM5	Carcinoembryonic antigen-related cell adhesion molecule 5	3	0.3	0.2	0	0	0	0	0	0	0	0	0	0	0	5.3	L	0
03_IgSF CAM	JAML	Junctional adhesion molecule-like	2.8	0	0	0	0	0	0	0	0	0	0	0	0	0	0	L	0
03_IgSF CAM	CD48	CD48 antigen	1.8	73.7	6.5	4.6	5.7	7.7	4.2	2.1	267.3	3.1	5.6	12.4	4.4	32.7	39	N/D	1.4
03_IgSF CAM	IGSF10	Immunoglobulin superfamily member 10	1.7	2.1	21.7	10.8	17.4	2	1.9	1.6	1.1	0.9	3.9	3.4	1.5	1.3	3.5	H	0
03_IgSF CAM	CEACAM7	Carcinoembryonic antigen-related cell adhesion molecule 7	1.5	0	0	0	0	0	0	0	0	0	0	0	0	0	0	L	0
03_IgSF CAM	CD2	T-cell surface antigen CD2	1.2	11.8	4.5	3.6	2.4	7	3.8	2.5	260.8	4.5	3.9	7.9	6.6	2.5	1.8	L	3.1	Prognostic marker in melanoma (favorable)
03_IgSF CAM	IGSF9B	Protein turtle homolog B	1.1	0.3	2	1.5	0.4	2.8	2.7	3.4	4	4	1.1	1.1	1.5	1.3	0	H	0.1
03_IgSF CAM	IGSF11	Immunoglobulin superfamily member 11	1	0.3	0.2	0	0	0.4	0.3	0	0	0	0	0	0	0	3.5	L	7.4	Group enriched (glioma, melanoma)
03_IgSF CAM	IGSF21	Immunoglobulin superfamily member 21	1	2.3	0.4	0.2	0	0	0.2	0.1	0	1.3	0	0	0	6.3	0	N/D	0.3
03_IgSF CAM	NCAM1	Neural cell adhesion molecule 1	0.8	2.4	25.3	7.8	9.7	1.7	1.2	1.2	2.2	3.6	22.9	2.3	4.4	2.5	0	L	0.2
03_IgSF CAM	NRCAM	Neuronal cell adhesion molecule	0.6	0.3	2.2	1.5	0.9	0	0.3	0.1	0	0.4	0	1.1	0	0	3.5	N/D	1.3
03_IgSF CAM	IGSF1	Immunoglobulin superfamily member 1	0.5	0.6	1.6	0.6	0.7	0	0	0.3	0	0	1.7	0	0	0	3.5	N/D	0
03_IgSF CAM	IGSF6	Immunoglobulin superfamily member 6	0.5	72.5	1.2	2.7	1.1	1.4	2.5	1.4	1.1	1.8	1.1	3.4	2.9	226.2	8.9	N/D	1.4				x
03_IgSF CAM	NCAM2	Neural cell adhesion molecule 2	0.5	0.2	5.5	3	1.5	0.6	0.4	0.1	0.7	0	3.3	0	0	0	1.8	L	0.3
03_IgSF CAM	CEACAM4	Carcinoembryonic antigen-related cell adhesion molecule 4	0.4	0.5	0	0	0.2	0	0.3	0	0	0	0	0	0	6.3	1.8	N/A	0.1
03_IgSF CAM	CD22	B-cell receptor CD22	0.3	1.2	0.6	0.2	0.4	0.4	0.2	0.3	0.4	0	0.6	1.1	0	2,,5	1.8	N/D	0.8
03_IgSF CAM	VSIG1	V-set and immunoglobulin domain-containing protein 1	0.3	0.3	0.4	0.4	0.2	0.1	0.5	0	0.4	0	0	0	0.7	0	0	N/D	0
03_IgSF CAM	DSCAML1	Down syndrome cell adhesion molecule-like protein 1	0.2	0.9	0	1.5	1.1	0.1	0.1	0	1.1	0	0.6	0	0.7	0	0	L	0
03_IgSF CAM	IGSF5	Immunoglobulin superfamily member 5	0.2	0	0	0	0	0	0	0	0	0	0	0	0	0	0	N/D	0
03_IgSF CAM	MAG	Myelin-associated glycoprotein	0.2	0	0	0	0	0	0	0	0	0	0	0	0	0	0	L	0
03_IgSF CAM	CEACAM21	Carcinoembryonic antigen-related cell adhesion molecule 21	0.1	0.3	0.2	0	0	2.3	0	0	2.5	0	0	0	3.7	1.3	1.8	H	0.3
03_IgSF CAM	HEPACAM	Hepatocyte cell adhesion molecule	0.1	0	0	0	0	0	0	0	0	0	0	0	0	0	0	L	0
03_IgSF CAM	ICAM4	Intercellular adhesion molecule 4	0.1	4	6.7	17.3	10.8	9.4	0.8	0.9	2.5	2.2	3.9	7.9	5.1	10.1	5.3	N/A	N/A
03_IgSF CAM	ICAM5	Intercellular adhesion molecule 5	0.1	1.1	0.2	0.8	0	0.7	0.2	0.1	1.1	0.4	0.6	7.9	0	1.3	0	N/D	0.3
03_IgSF CAM	CEACAM16	Carcinoembryonic antigen-related cell adhesion molecule 16	0	0	0	0	0	0	0	0	0	0	0	0	0	0	0	L	0
03_IgSF CAM	CEACAM18	Carcinoembryonic antigen-related cell adhesion molecule 18	0	0	0	0	0	0	0	0	0	0	0	0	0	0	0	L	0
03_IgSF CAM	CEACAM3	Carcinoembryonic antigen-related cell adhesion molecule 3	0	0	0	0	0	0	0	0	0	0	0	0	0	0	0	N/D	0
03_IgSF CAM	CEACAM8	Carcinoembryonic antigen-related cell adhesion molecule 8	0	0	0	0	0	0	0	0	0	0	0	0	0	0	0	N/D	0
03_IgSF CAM	DSCAM	Down syndrome cell adhesion molecule	0	0	0	0	0	0	0	0	0	0	0	0	0	0	0	L	0
03_IgSF CAM	IGSF22	Immunoglobulin superfamily member 22	0	0.6	0.8	0.6	1.1	0.9	1.9	1.2	1.5	0	0	0	0	1.3	0	H	0.3
03_IgSF CAM	IGSF23	Immunoglobulin superfamily member 23	0	0	0	0	0	0	0	0	0	0	0	0	0	0	0	M	0
03_IgSF CAM	CTXN2	Cortexin-2	0	0	0	0	0	0	0	0	0	0	0	0	0	0	0	L	0
03_IgSF CAM	CTXN3	Cortexin-3	0	0	0	0	0	0	0	0	0	0	0	0	0	0	0	N/A	0
03_IgSF CAM	HEPACAM2	HEPACAM family member 2	0	0	0	0	0	0	0.2	0.1	0	0	0	0	0	0	7.1	N/A	0
References and link to websites
1. https://www.proteinatlas.org/humanproteome/tissue; https://www.gtexportal.org/home/
2. Sole-Boldo L, Raddatz G, Schutz S, Mallm JP, Rippe K, Lonsdorf AS, Rodriguez-Paredes M, Lyko F: Single-cell transcriptomes of the human skin reveal age-related loss of fibroblast priming. Commun Biol 2020, 3(1):188.
3. https://www.proteinatlas.org/humanproteome/pathology/melanoma; Intensity of antibody staining of immunohistochemistry samples
4. https://www.proteinatlas.org/humanproteome/pathology/melanoma; https://www.cancer.gov/about-nci/organization/ccg/research/structural-genomics/tcga
5. Tirosh I, Izar B, Prakadan SM, Wadsworth MH, 2nd, Treacy D, Trombetta JJ, Rotem A, Rodman C, Lian C, Murphy G et al: Dissecting the multicellular ecosystem of metastatic melanoma by single-cell RNA-seq. Science 2016, 352(6282):189-196.
	Data shown in Figures 2B, 4B, 6B and 8B
