# Supplementary material for: Cell Adhesion Molecules in Normal Skin and Melanoma
Source: Biomolecules. 2021 Aug 15;11(8):1213. doi: 10.3390/biom11081213 (PMC8391223; doi:10.3390/biom11081213)
Supplement: Supplementary file 1 [file biomolecules-11-01213-s001.zip › Table S4.xlsx]

## Sheet: Sheet1
Table S4. Protein and gene expression levels of the selectin family in normal skin and melanoma context.
			Normal healthy skin	Normal healthy skin														Melanoma	Melanoma	Melanoma	Melanoma	Melanoma	Melanoma	Melanoma	Melanoma	Melanoma
Cell adhesion molecule family	Gene symbol	Protein name	Gene expression in normal skin tissues; GTEx (pTPM)1	Gene expression in cluster c-0 Macrophages (2032 cells in cluster; pTPM)2	Gene expression in cluster c-1 Fibroblasts (1992 cells in cluster; pTPM)2	Gene expression in cluster c-2 Fibroblasts (1842 cells in cluster; pTPM)2	Gene expression in cluster c-3 Fibroblasts (1714 cells in cluster; pTPM)2	Gene expression in cluster c-4 Endothelial cells (1577 cells in cluster; pTPM)2	Gene expression in cluster c-5 Basal keratinocytes (1469 cells in cluster; pTPM)2	Gene expression in cluster c-6 Suprabasal keratinocytes (1364 cells in cluster; pTPM)2	Gene expression in cluster c-7 T-cells (1298 cells in cluster; pTPM)2	Gene expression in cluster c-8 Smooth muscle cells (801 cells in cluster; pTPM)2	Gene expression in cluster c-9 Fibroblasts (598 cells in cluster; pTPM)2	Gene expression in cluster c-10 Smooth muscle cells (376 cells in cluster; pTPM)2	Gene expression in cluster c-11 Endothelial cells (290 cells in cluster; pTPM)2	Gene expression in cluster c-12 Macrophages (262 cells in cluster; pTPM)2	Gene expression in cluster c-13 Melanocytes (18 cells in cluster; pTPM)2	Protein expression level in melanoma (High-Med-Low)3	Gene expression in melanoma; TCGA (RPKM)4	Gene expression in melanoma; TCGA4 - Notes	Gene expression in T-cells (enrichment)5	Gene expression in B-cells (enrichment)5	Gene expression in macrophages (enrichment)5	Gene expression in endothelial cells (enrichment)5	Gene expression in CAFs (enrichment)5	Gene expression in melanoma cells (enrichment)5
04_Selectins	SELE	E-selectin	3.9	56.2	45.8	34.9	34.4	2238.5	35.8	33.3	34.8	25.5	21.2	45.1	52.9	28.9	46.1	N/D	0.4
04_Selectins	SELP	P-selectin	1.4	2.6	2.8	2.5	1.1	57.3	2.9	2.4	1.1	1.3	0.6	2.3	3.7	0	3.5	N/D	N/A
04_Selectins	SELL	L-selectin	0.5	2	0.4	1.1	0	2	0.3	0.1	16	0.9	0	0	0.7	0	1.8	L	1.6
References and link to websites
1. https://www.proteinatlas.org/humanproteome/tissue; https://www.gtexportal.org/home/
2. Sole-Boldo L, Raddatz G, Schutz S, Mallm JP, Rippe K, Lonsdorf AS, Rodriguez-Paredes M, Lyko F: Single-cell transcriptomes of the human skin reveal age-related loss of fibroblast priming. Commun Biol 2020, 3(1):188.
3. https://www.proteinatlas.org/humanproteome/pathology/melanoma; Intensity of antibody staining of immunohistochemistry samples
4. https://www.proteinatlas.org/humanproteome/pathology/melanoma; https://www.cancer.gov/about-nci/organization/ccg/research/structural-genomics/tcga
5. Tirosh I, Izar B, Prakadan SM, Wadsworth MH, 2nd, Treacy D, Trombetta JJ, Rotem A, Rodman C, Lian C, Murphy G et al: Dissecting the multicellular ecosystem of metastatic melanoma by single-cell RNA-seq. Science 2016, 352(6282):189-196.
	Data shown in Figures 2B, 4B, 6B and 8B
